# Supplementary material for: Schoenoplectus californicus (C.A. Mey.) Soják: Chemical Profile, Antioxidant Capacity, Psychopharmacological Exploration and Analgesic Activity
Source: Mar Drugs. 2026 Apr 30;24(5):160. doi: 10.3390/md24050160 (PMC13208810; doi:10.3390/md24050160)
Supplement: Supplementary file 1 [file marinedrugs-24-00160-s001.zip]

Archive with 4 entries (4 files):
- Figure S2_IC.pptx
- Supplementary file S1.pdf
- Supplementary File S2_english (AcuteToxicity).pdf
- Table S2_IC.xlsx
