# Supplementary material for: Schoenoplectus californicus (C.A. Mey.) Soják: Chemical Profile, Antioxidant Capacity, Psychopharmacological Exploration and Analgesic Activity
Source: Mar Drugs. 2026 Apr 30;24(5):160. doi: 10.3390/md24050160 (PMC13208810; doi:10.3390/md24050160)
Supplement: Supplementary file 1 [file marinedrugs-24-00160-s001.zip › Table S2_IC.xlsx]

## Sheet: TableS2
Feature	MZmine id	area	RT	m/z	height	ion_identities	spectral_db_matches (GNPS library): compound_name	spectral_db_matches (GNPS library): mol_formula	spectral_db_matches (GNPS library): precursor_mz	spectral_db_matches (GNPS library): cosine_score	spectral_db_matches (GNPS library): n_matching_signals	SIRIUS: mol_formula	CSI-Finger ID	Canopus
1	1043	4680000	17.7354	225.196	19560000	[M+H]+	1,3-Dicyclohexylurea	C13H24N2O	225.196	0.947	10/16	C13H24N2O	1,3-Dicyclohexylurea	Ureas
2	863	205400	12.7451	727.181	1191000	[M+H]+	-	-	-	-	-	C42H30O12	Gneyulin B	Stilbene trimers
3	916	501800	13.7231	713.202	3664000	[M+H]+	-	-	-	-	-	C42H32O11	4-[3-(3,5-dihydroxyphenyl)-7-[3-(3,5-dihydroxyphenyl)-6-hydroxy-4-[2-(4-hydroxyphenyl)ethenyl]-2,3-dihydro-1-benzofuran-2-yl]-4-hydroxy-2,3-dihydro-1-benzofuran-2-yl]benzene-1,3-diol	Stilbene
4	670	422500	2.1892	268.104	4274000	[M+H]+	Adenosine	C10H13N5O4	268.104	0.883	17/44	C10H13N5O4	Adenosine	Purine nucleosides
5	684	182800	2.2294	229.155	2834000	[M+H]+	N,N,N-trimethyl-l-alanine-l-proline betaine	C21H20N2O3	229.155	0.899	10/26	C21H20N2O3	Isoleucylproline	Proline and derivatives
6	698	170000	4.3409	579.15	547600	[M+H]+	-	-	-	-	-	C30H26O12	Procyanidin B1	Proanthocyanidins
7	699	156100	4.5263	595.145	416400	[M+H]+	-	-	-	-	-	C30H26O13	Procyanidin	Proanthocyanidins
8	703	424800	5.7285	867.214	844900	[M+H]+	-	-	-	-	-	C45H38O18	Arecatannin B1	Proanthocyanidins
9	709	391200	7.0016	579.15	994500	[M+H]+	-	-	-	-	-	C30H26O12	Procyanidin B1	Proanthocyanidins
10	725	142800	8.4397	867.214	480300	[M+H]+	-	-	-	-	-	C45H38O18	Proanthocyanidin C1	Proanthocyanidins
11	755	239900	10.3188	198.128	393200	[M+H]+	Dibenzylamine	C14H15N	198.128	0.698	6/6	C14H15N	Bibenzylamine	Phenylmethylamines
12	683	289900	2.2294	182.081	3771000	[M+H]+	L-Tyrosine	C9H11NO3	182.08	0.964	22/52	C9H11NO3	Tyrosine	Phenylalanine and derivatives
13	1324	164000	23.7094	295.227	2056000	[M+H]+	9-Oxo-10E,12Z-octadecadienoic acid	C18H30O3	295.226	0.914	53/85	C18H30O3	13-Oxo-9,11-Octadecadienoic Acid	Linoleic acid derivatives
14	672	718900	2.1892	294.155	9237000	[M+H]+	N-Fructosyl isoleucine	C12H23NO7	294.156	0.846	30/57	C12H23NO7	N-Fructosyl isoleucine	Small peptides
15	697	158500	3.8919	205.097	766700	[M+H]+	L-Tryptophan	C11H12N2O2	205.097	0.88	18/26	C11H12N2O2	L-Tryptophan	Indoles
16	880	133100	13.0006	314.139	1204000	[M+H]+	N-feruloyltyramine	C18H19NO4	314.139	0.796	9/21	C18H19NO4	Moupinamide	Hydroxycinnamic acid and derivatives
17	893	89120	13.1101	704.24	932300	[M+NH4]+	-	-	-	-	-	C30H38O18	1-O-Acetyl-6-O-(3-methoxy-4-hydroxy-trans-cinnamoyl)-beta-D-fructofuranosyl 2-O,4-O,6-O-triacetyl-alpha-D-glucopyranoside	Hydroxycinnamic acid and derivatives
18	901	50160	13.3223	344.149	484400	[M+H]+	-	-	-	-	-	C19H21NO5	N-trans-Feruloyl-3-methoxytyramine (N-Feruloyl-3-O-methyldopamine)	Hydroxycinnamic acid and derivatives
19	962	2409000	15.1638	838.276	18890000	[M+NH4]+	-	-	-	-	-	C38H44O20	1-O-Acetyl-3-O,6-O-bis(3-methoxy-4-hydroxy-trans-cinnamoyl)-beta-D-fructofuranosyl 2-O,6-O-diacetyl-alpha-D-glucopyranoside	Hydroxycinnamic acid and derivatives
20	1178	310800	21.6198	672.417	2881000	[M+NH4]+	-	-	-	-	-	C31H58O14	2-hydroxy-3-{[3,4,5-trihydroxy-6-({[3,4,5-trihydroxy-6-(hydroxymethyl)oxan-2-yl]oxy}methyl)oxan-2-yl]oxy}propyl hexadecanoate	Glycosylmonoacyl-glycerols
21	1209	231200	22.2841	698.432	2267000	[M+NH4]+	-	-	-	-	-	C33H60O14	Gingerglycolipid A; 12',13',15',16'-Tetrahydro	Glycosylmonoacyl-glycerols
22	789	876500	11.5819	287.055	2044000	[M+H]+	Kaempferol	C15H10O6	287.055	0.869	56/110	C15H10O6	Kaempferol	Flavonols
23	500	11640000	1.5574	365.106	83740000	[M+Na]+	Sucrose	C12H22O11	365.105	0.946	10/34	C12H22O11	Sucrose	Disaccharides
24	743	31210	10.0446	339.108	338400	[M+H]+	-	-	-	-	-	C16H18O8	4-methylumbelliferyl glucoside	Coumarins
25	808	1791000	12.0343	317.102	4297000	[M+H]+	Sulfadimethoxine-d6	C12H14N4O4S	317.118	0.729	8/45	C17H16O6	3-Methoxyhelichrysetin	Chalcones
26	918	288500	13.7959	331.118	2318000	[M+H]+	"(2E)-3-(4,7-dimethoxy(2H-benzo[d]1,3-dioxolen-5-yl))-1-(2-fluorophenyl)prop-2- en-1-one	C18H15FO5	331.098	0.765	17/82	C18H18O6	2',4-dihydroxy-3,4',6'-trimethoxychalcone	Chalcones
27	704	175000	5.9319	291.086	682000	[M+H]+	-	-	-	-	-	C15H14O6	Catechin	Catechins
28	716	33830	7.9106	291.086	327600	[M+H]+	D-(+)-Catechin	C15H14O6	291.087	0.827	13/52	C15H14O6	Catechin	Catechins
29	782	34100	11.2303	197.081	352500	[M+H]+	2-Hydroxy-4,6-dimethoxyacetophenone	C10H12O4	197.081	0.896	21/22	C10H12O4	Xanthoxylin	Alkyl-phenylketones
30	905	382600	13.3829	301.107	3632000	[M+H]+	Flavokawain C	C17H16O5	301.107	0.849	9/27	C17H16O5	Flavokawain C	Chalcones
31	935	25300	14.5676	246.243	347900	[M+H]+	-	-	-	-	-	C16H35NO2	Ethanol, 2,2'-(decylimino)bis-	1,2-aminoalcohols
32	1026	2160000	17.1857	274.274	21880000	[M+H]+	Lauryldiethanolamine	C16H35NO2	274.274	0.969	10/10	C16H35NO2	N-Lauryldiethanolamine	1,2-aminoalcohols
33	1058	165200	18.0323	288.29	1325000	[M+H]+	-	-	-	-	-	C16H35NO2	2,2'-(tridecylimino)diethanol	1,2-aminoalcohols
For these features, SIRIUS annotation was prioritized over the spectral library match
